# Supplementary material for: Cryo-electron microscopy of IgM-VAR2CSA complex reveals IgM inhibits binding of Plasmodium falciparum to Chondroitin Sulfate A
Source: Nat Commun. 2023 Oct 12;14:6391. doi: 10.1038/s41467-023-41838-x (PMC10570280; doi:10.1038/s41467-023-41838-x)
Supplement: Supplementary file 4 — Source Data [file 41467_2023_41838_MOESM4_ESM.xlsx]

## Sheet: Fig. 1b
												Values of box plot whisker analysis
	Fig.1b											FOR NHI-PLASMA
		Number of IEs bound/field observed under 20X objective lens
	CS2-NHI	Expt 1			Expt 2			Expt 3				MIN	155
		spot 1	spot 2		spot 1	spot 2		spot 1	spot 2			Q1	219.5
		232	252		217	200		230	230			MEDIAN	231
		218	236		230	258		243	200			Q3	252
		252	224		220	265		256	230			MAX	280
		187	226		248	280		255	236			MEAN	230.4
		155	168		255	240		248	221			IQR	32.5
												LOWER LIMIT	170.75
												UPPER LIMIT	300.75
	CS2-Albumax
		445	451		550	440		430	400			FOR ALBUMAX
		453	621		440	451		400	449
		532	492		445	600		420	455			MIN	400
		410	650		438	469		425	655			Q1	428.75
		449	413		420	620		523	525			MEDIAN	450
												Q3	526.75
												MAX	655
												MEAN	482.367
												IQR	98
												LOWER LIMIT	281.75
												UPPER LIMIT	673.75

## Sheet: Fig. 4c
		NHI			Albumax			Albumax+10nM IgM			Alb+100nM IgM			Alb+1,000nM IgM
		spot 1	spot 2		spot 1	spot 2		spot 1	spot 2		spot 1	spot 2		spot 1	spot 2
	Expt 1	300	252		550	495		620	582		328	286		292	391
		218	236		620	565		592	562		356	325		314	372
		252	224		521	635		560	528		319	236		261	320
		300	226		626	623		520	566		315	300		324	330
		220	268		642	612		588	492		316	343		333	360
	Expt 2	280	280		586	520		561	590		223	373		287	230
		305	230		495	623		591	536		223	280		321	180
		226	229		598	495		588	488		247	350		320	259
		285	223		632	550		528	598		225	270		326	281
		305	242		661	550		538	563		278	247		304	247
	Expt 3	252	280		495	586		548	582		286	223		391	287
		236	305		565	495		561	579		325	223		372	321
		224	226		635	598		522	555		236	247		320	320
		226	285		623	632		530	556		300	225		330	326
		268	305		612	661		555	529		343	278		360	304
			Calculations of box plot whisker anlaysis
			NHI			Albumax			Albumax+10nM
			MIN	218		MIN	495		MIN	488
			Q1	226		Q1	542.75		Q1	529.75
			MEDIAN	252		MEDIAN	598		MEDIAN	560.5
			Q3	285		Q3	627.5		Q3	583.5
			MAX	305		MAX	661		MAX	620
			MEAN	256.933		MEAN	583.367		MEAN	556.933
			IQR	59		IQR	84.75		IQR	53.75
			LOWER LIMIT	137.5		LOWER LIMIT	415.625		LOWER LIMIT	449.125
			UPPER LIMIT	373.5		UPPER LIMIT	754.625		UPPER LIMIT	664.125
			Albumax+100nM			Albumax+1000nM
			MIN	223		MIN	180
			Q1	236		Q1	287
			MEDIAN	283		MEDIAN	320
			Q3	325		Q3	330.75
			MAX	373		MAX	391
			MEAN	284.2		MEAN	312.767
			IQR	89		IQR	43.75
			LOWER LIMIT	102.5		LOWER LIMIT	221.375
			UPPER LIMIT	458.5		UPPER LIMIT	396.375

## Sheet: Supplementary Fig. 1b 
						Anti-VAR2CSA				Anti-hsp70
